# Supplementary material for: KCTD19 and its associated protein ZFP541 are independently essential for meiosis in male mice
Source: PLoS Genet. 2021 May 7;17(5):e1009412. doi: 10.1371/journal.pgen.1009412 (PMC8104389; doi:10.1371/journal.pgen.1009412)
Supplement: S1 Table — (XLSX) [file pgen.1009412.s006.xlsx]

## Sheet: Sheet1
	Target sequence of gRNA
	gRNA	target sequence (5'-3')	Figure
	Kctd19 del 1	tccatgtccgccagtagttc	Fig 1
	Kctd19 del 2	aaaaagagctattaccctaa	Fig 1
	Kctd19 ΔBTB 1	gctcaggaagcagccgcttg	S2 Fig
	Kctd19 ΔBTB 2	taaatcctatctccggtccc	S2 Fig
	Zfp541 1	tccacttctctagtgctagg	Fig 6
	Zfp541 2	ctggtctcaagctcactaag	Fig 6
	Zfp541 3	aggcagctacaccaccctcc	Fig 6
	Zfp541 4	ttatatgcaatacccagcat	Fig 6
	Primer sequence
	primer	sequence (5'-3')	Figure
	Kctd19 del fw1	gacaccggaaaactaagtgg	Fig 1
	Kctd18 del rv1	ttgcaggtggacgctcgggg	Fig 1
	Kctd19 del fw2	cgggcagatttccgagttgg	Fig 1
	Kctd19 del rv2	ttggtcatccttattaaggg	Fig 1
	Kctd19 ΔBTB fw1	ttgacagagacggctccacg	S2 Fig
	Kctd19 ΔBTB rv1	cagttaagagcacggattgc	S2 Fig
	Kctd19 ΔBTB fw2	tgagtggtattagtgagacg	S2 Fig
	Kctd19 ΔBTB rv2	actgtagtcgatggactagc	S2 Fig
	Kctd19 Tg fw1	tcatgacattgattacaagg	Fig 4
	Kctd19 Tg rv1	ccagggcttgctcatagagc	Fig 4
	Kctd19 Tg fw2	gaaaatatggccgttgcgtg	Fig 4
	Kctd19 Tg rv2	atcctgcatagtccgggacg	Fig 4
	Zfp541 del fw1	attaagagcaacggatgctc	Fig 6
	Zfp541 del rv1	agacacccaaatcgcagtcc	Fig 6
	Zfp541 del fw2	cctatgcttagcccgattcg	Fig 6
	Zfp541 del rv2	ctgacaggacggctagaaag	Fig 6
	Kctd19 rtPCR fw	gcagaggatttgtttcactt	Fig 1
	Kctd19 rtPCR rv	gtgtctcccttccttcaggt	Fig 1
	Kctd19 rtPCR fw	tcgtctgccacggaattta	S2 Fig
	Kctd19 rtPCR rv	ctgtcccagtgcagagtctg	S2 Fig
	Zfp541 rtPCR fw	ctctacgctggcttaagcgg	Fig 6
	Zfp541 rtPCR rv	tggtcctgccgcttgaaggc	Fig 6
	Actb rtPCR fw	ttctacaatgagctgcgtgtggcccc	Figs 1, S2, and 6
	Actb rtPCR rv	gtggtacgaccagaggcatacagggac	Figs 1, S2, and 6
