# Supplementary material for: KCTD19 and its associated protein ZFP541 are independently essential for meiosis in male mice
Source: PLoS Genet. 2021 May 7;17(5):e1009412. doi: 10.1371/journal.pgen.1009412 (PMC8104389; doi:10.1371/journal.pgen.1009412)
Supplement: S3 Table — (XLSX) [file pgen.1009412.s008.xlsx]

## Sheet: mass
	Identified Proteins (keratins excluded)	Accession Number	Alternate ID	Molecular Weight	WT				Kctd19del/del
					rabbit pAb		rat mAb #19-3		rabbit pAb		rat mAb #19-3
					N=1	N=2	N=1	N=2	N=1	N=2	N=1	N=2
	Zinc finger protein 541	Q0GGX2	Znf541	148 kDa	77.186	106.28	22.173	13.632	0	0	0	0
	BTB/POZ domain-containing protein KCTD19	Q562E2	Kctd19	105 kDa	70.169	73.759	33.742	24.858	0	0	0	0
	Tripeptidyl-peptidase 2	Q64514	Tpp2	140 kDa	35.962	44.414	0	0	59.323	61.5	0	0
	Myosin-11	O08638	Myh11	227 kDa	33.331	15.069	0	0	35.341	31.5	7.867	0
	Myosin-9	Q8VDD5	Myh9	226 kDa	29.822	7.931	0	0	21.457	15	0	0
	Gap junction alpha-1 protein	P23242	Gja1	43 kDa	28.068	32.517	0	0	65.634	70.5	0	0
	ATP-binding cassette sub-family D member 3	P55096	Abcd3	75 kDa	26.314	29.345	0	0	22.72	36	0	0
	Heat shock-related 70 kDa protein 2	P17156	Hspa2	70 kDa	24.559	25.379	34.706	39.292	13.884	7.5	22.618	32.448
	Immunoglobulin kappa constant	P01837	Igkc	12 kDa	24.559	11.103	26.029	24.056	35.341	31.5	30.485	32.448
	Actin, cytoplasmic 2	P63260	Actg1	42 kDa	21.051	11.897	0	0	20.195	16.5	0	0
	Heat shock cognate 71 kDa protein	P63017	Hspa8	71 kDa	20.174	23	28.921	26.462	15.146	12	23.601	26.208
	Calcyclin-binding protein	Q9CXW3	Cacybp	27 kDa	18.419	22.207	0	0	37.866	49.5	0	0
	Myosin-10	Q61879	Myh10	229 kDa	17.542	0	0	0	6.311	0	0	0
	Actin, alpha skeletal muscle	P68134	Acta1	42 kDa	16.665	10.31	0	0	12.622	13.5	0	0
	Cullin-9	Q80TT8	Cul9	209 kDa	14.911	26.966	0	0	0	0	0	0
	Vimentin	P20152	Vim	54 kDa	13.157	11.103	3.8562	0	18.933	18	19.668	1.248
	Ig gamma-2B chain C region	P01867	Igh-3	44 kDa	12.28	7.1379	13.497	14.434	17.671	22.5	17.701	19.968
	Histone deacetylase 1	O09106	Hdac1	55 kDa	11.403	15.069	2.8921	4.0093	0	0	0	0
	WD repeat-containing protein 91	Q7TMQ7	Wdr91	83 kDa	10.525	7.1379	0	0	23.982	28.5	0	0
	Acrosomal protein KIAA1210	E9Q0C6	Kiaa1210	181 kDa	10.525	2.3793	0	0	2.5244	1.5	0	0
	Endoplasmic reticulum chaperone BiP	P20029	Hspa5	72 kDa	10.525	9.5172	32.778	31.273	10.098	10.5	29.501	32.448
	Lon protease homolog 2, peroxisomal	Q9DBN5	Lonp2	95 kDa	9.6483	22.207	0	0	1.2622	3	0	0
	Complement C1r-A subcomponent	Q8CG16	C1ra	80 kDa	8.7712	7.1379	6.7483	8.0187	27.768	30	14.751	14.976
	Peroxisomal membrane protein PEX14	Q9R0A0	Pex14	41 kDa	8.7712	13.483	0	0	2.5244	9	0	0
	Ig gamma-2A chain C region secreted form	P01864		37 kDa	8.7712	7.1379	0	0	10.098	13.5	0	0
	Acyl-CoA-binding domain-containing protein 5	Q5XG73	Acbd5	57 kDa	7.8941	11.103	0	0	0	0	0	0
	Ig heavy chain V region AC38 205.12	P06330		13 kDa	7.8941	2.3793	0	0	12.622	12	0	0
	Myosin regulatory light chain 12B	Q3THE2	Myl12b	20 kDa	7.8941	5.5517	0	0	8.8354	4.5	0	0
	Complement C1s-A subcomponent	Q8CG14	C1sa	77 kDa	7.0169	7.931	2.8921	6.415	25.244	28.5	19.668	14.976
	Ubiquitin carboxyl-terminal hydrolase 28	Q5I043	Usp28	119 kDa	7.0169	14.276	0	0	13.884	21	0	0
	Deoxynucleotidyltransferase terminal-interacting protein 1	Q99LB0	Dnttip1	37 kDa	7.0169	8.7241	0	0	0	0	0	0
	Ig gamma-1 chain C region secreted form	P01868	Ighg1	36 kDa	6.1398	3.1724	23.137	20.849	39.128	30	28.518	33.696
	Complement C1q subcomponent subunit C	Q02105	C1qc	26 kDa	6.1398	7.1379	0.96404	2.4056	25.244	27	1.9668	2.496
	Peroxisomal targeting signal 1 receptor	O09012	Pex5	71 kDa	6.1398	5.5517	0	0	0	0	0	0
	Myosin regulatory light polypeptide 9	Q9CQ19	Myl9	20 kDa	6.1398	0	0	0	6.311	1.5	0	0
	Complement C1q subcomponent subunit B	P14106	C1qb	27 kDa	5.2627	7.931	1.9281	3.2075	20.195	16.5	4.9169	11.232
	Complement C1q subcomponent subunit B	P14106	C1qb	27 kDa	5.2627	7.931	1.9281	3.2075	20.195	16.5	4.9169	11.232
	14-3-3 protein theta	P68254	Ywhaq	28 kDa	5.2627	5.5517	0	0	2.5244	1.5	0	0
	Tubulin beta-5 chain	P99024	Tubb5	50 kDa	5.2627	3.9655	0	0	3.7866	3	0	0
	14-3-3 protein epsilon	P62259	Ywhae	29 kDa	5.2627	2.3793	0	0	3.7866	0	0	0
	Myosin light polypeptide 6	Q60605	Myl6	17 kDa	5.2627	2.3793	0	0	2.5244	3	0	0
	14-3-3 protein zeta/delta	P63101	Ywhaz	28 kDa	5.2627	1.5862	0	0	5.0488	0	2.9501	0
	Polyubiquitin-B	P0CG49	Ubb	34 kDa	4.3856	3.9655	0	0	7.5732	6	0	0
	Stress-70 protein, mitochondrial	P38647	Hspa9	73 kDa	4.3856	3.9655	9.6405	7.2168	6.311	15	7.867	14.976
	Heterogeneous nuclear ribonucleoprotein K	P61979	Hnrnpk	51 kDa	4.3856	3.1724	0	0	2.5244	0	0	0
	MICOS complex subunit Mic60	Q8CAQ8	Immt	84 kDa	4.3856	7.931	0	0	0	0	0	0
	Tubulin beta-4B chain	P68372	Tubb4b	50 kDa	4.3856	7.1379	0	0	3.7866	0	0	0
	Lamin-B1	P14733	Lmnb1	67 kDa	4.3856	3.9655	0	4.0093	5.0488	1.5	1.9668	1.248
	Serum albumin	P07724	Alb	69 kDa	4.3856	3.9655	1.9281	0.80187	2.5244	3	3.9335	2.496
	WD repeat-containing protein 81	Q5ND34	Wdr81	212 kDa	3.5085	5.5517	0	0	17.671	22.5	0	0
	Voltage-dependent anion-selective channel protein 2	Q60930	Vdac2	32 kDa	3.5085	3.9655	0	0	1.2622	0	0	0
	Y-box-binding protein 2	Q9Z2C8	Ybx2	38 kDa	3.5085	9.5172	0	0	3.7866	0	0	0
	Tropomyosin beta chain	P58774	Tpm2	33 kDa	3.5085	0.7931	0	0	2.5244	4.5	0	0
	Anti-Muellerian hormone type-2 receptor	Q8K592	Amhr2	61 kDa	3.5085	3.1724	0	0	3.7866	3	0	0
	Sarcoplasmic/endoplasmic reticulum calcium ATPase 2	O55143	Atp2a2	115 kDa	2.6314	2.3793	0	0	0	0	0	0
	DnaJ homolog subfamily A member 1	P63037	Dnaja1	45 kDa	2.6314	2.3793	0	0	0	0	0	0
	Reticulocalbin-2	Q8BP92	Rcn2	37 kDa	2.6314	2.3793	0	0	0	0	0	0
	Mitochondrial antiviral-signaling protein	Q8VCF0	Mavs	53 kDa	2.6314	1.5862	0	0	0	0	0	0
	60S ribosomal protein L18	P35980	Rpl18	22 kDa	2.6314	1.5862	0	0	0	0	0	0
	Ig heavy chain V region 6.96	P18528		11 kDa	2.6314	2.3793	0	0	6.311	4.5	0	0
	Heterogeneous nuclear ribonucleoproteins A2/B1	O88569	Hnrnpa2b1	37 kDa	2.6314	2.3793	0	0	1.2622	0	0	0
	Ig lambda-1 chain C region	P01843		12 kDa	2.6314	0.7931	0	0	5.0488	1.5	0	0
	Unconventional myosin-VIIa	P97479	Myo7a	255 kDa	2.6314	0	0	0	0	0	0	0
	Ig heavy chain V-III region J606	P01801		13 kDa	2.6314	1.5862	0	0	2.5244	4.5	0	0
	Thrombospondin-1	P35441	Thbs1	130 kDa	2.6314	3.1724	0	0	6.311	3	0	0
	Progranulin	P28798	Grn	63 kDa	2.6314	2.3793	0	0.80187	0	4.5	0.98338	2.496
	Centrosomal protein of 72 kDa	Q9D3R3	Cep72	72 kDa	2.6314	4.7586	0	0	3.7866	3	0	0
	Complement C1q subcomponent subunit A	P98086	C1qa	26 kDa	1.7542	2.3793	0.96404	1.6037	8.8354	7.5	2.9501	3.744
	Ig kappa chain V-V region L7 (Fragment)	P01642	Gm10881	13 kDa	1.7542	0	0.96404	0.80187	8.8354	3	6.8837	0
	Poly(rC)-binding protein 1	P60335	Pcbp1	37 kDa	1.7542	1.5862	0	0	0	0	0	0
	60S ribosomal protein L3	P27659	Rpl3	46 kDa	1.7542	1.5862	0	0	0	0	0	0
	Probable helicase senataxin	A2AKX3	Setx	298 kDa	1.7542	1.5862	0	0	0	0	0	0
	Acyl-coenzyme A thioesterase 9, mitochondrial	Q9R0X4	Acot9	51 kDa	1.7542	0.7931	0	0	7.5732	6	0	0
	Probable ATP-dependent RNA helicase DDX5	Q61656	Ddx5	69 kDa	1.7542	2.3793	0	0	0	0	0	0
	60S acidic ribosomal protein P0	P14869	Rplp0	34 kDa	1.7542	0.7931	0	0	1.2622	0	0	0
	Gap junction alpha-6 protein	Q6S5G4	Gja6	33 kDa	1.7542	5.5517	0	0	3.7866	9	0	0
	Vesicle-associated membrane protein-associated protein A	Q9WV55	Vapa	28 kDa	1.7542	3.1724	0	0	0	0	0	0
	Erlin-2	Q8BFZ9	Erlin2	38 kDa	1.7542	0.7931	0	0	0	0	0	0
	60S ribosomal protein L23a	P62751	Rpl23a	18 kDa	1.7542	0.7931	0	0	0	0	0	0
	Septin-14 OS=Mus musculus	Q9DA97	44088	50 kDa	1.7542	0	0	0	0	0	0	0
	Histone H4 OS=Mus musculus	P62806	Hist1h4a	11 kDa	1.7542	0	0	0	0	0	0	0
	Pericentriolar material 1 protein	Q9R0L6	Pcm1	229 kDa	1.7542	0	0	0	0	0	0	0
	Tubulin alpha-3 chain	P05214	Tuba3a	50 kDa	1.7542	7.931	0	0	2.5244	0	0	0
	Ig lambda-2 chain C region	P01844	Iglc2	11 kDa	0.87712	0	0	0.80187	5.0488	6	8.8504	4.992
	Ig kappa chain V-V region L6 (Fragment)	P01638		13 kDa	0.87712	0	0	0	5.0488	4.5	0	0
	60S ribosomal protein L7a	P12970	Rpl7a	30 kDa	0.87712	0.7931	0	0	0	0	0	0
	40S ribosomal protein S8	P62242	Rps8	24 kDa	0.87712	0.7931	0	0	0	0	0	0
	60S ribosomal protein L30	P62889	Rpl30	13 kDa	0.87712	1.5862	0	0	0	0	0	0
	Ig heavy chain V region MOPC 47A	P01786		13 kDa	0.87712	0	0	0	3.7866	1.5	0	0
	60S ribosomal protein L12	P35979	Rpl12	18 kDa	0.87712	2.3793	0	0	0	0	0	0
	Probable ubiquitin carboxyl-terminal hydrolase FAF-X	P70398	Usp9x	291 kDa	0.87712	2.3793	0	0	0	0	0	0
	Complement C4-B	P01029	C4b	193 kDa	0.87712	0	0	0	1.2622	3	0	0
	Ig heavy chain V-III region J606	P01801		13 kDa	0	0	0.96404	1.6037	0	0	1.9668	2.496
	E3 ubiquitin-protein ligase TRIM21	Q62191	Trim21	54 kDa	0	0	0	0	0	0	1.9668	1.248
	Histone H1.1	P43275	Hist1h1a	22 kDa	0	0	1.9281	0	0	0	3.9335	1.248
	Ig heavy chain V region 345	P18526		13 kDa	0	0	0.96404	0.80187	0	0	1.9668	2.496
	Low affinity immunoglobulin gamma Fc region receptor IV	A0A0B4J1G0	Fcgr4	28 kDa	0	0	0	0	2.5244	4.5	0	0
	Ig gamma-3 chain C region	P03987		44 kDa	0	0	0	0	5.0488	9	0	0
	Ig kappa chain V-V region L6 (Fragment)	P01638		13 kDa	0	0	0.96404	0.80187	0	0	1.9668	1.248
	Ig lambda-1 chain C region	P01843		12 kDa	0	0	0.96404	0	0	0	1.9668	2.496
	Ig heavy chain V region AC38 205.12	P06330		13 kDa	0	0	4.8202	5.6131	0	0	6.8837	12.48
	Core-binding factor subunit beta	Q08024	Cbfb	22 kDa	0	0	1.9281	0	0	0	2.9501	3.744
	Ig heavy chain V region MOPC 47A	P01786		13 kDa	0	0	0	4.0093	0	0	3.9335	4.992
	Ig heavy chain V region T601	P01808		13 kDa	0	0	2.8921	1.6037	0	0	0.98338	1.248
	Elongation factor 1-alpha 1	P10126	Eef1a1	50 kDa	0	0	0.96404	0.80187	0	0	0.98338	1.248
	Ubiquitin-40S ribosomal protein S27a	P62983	Rps27a	18 kDa	0	0	3.8562	2.4056	0	0	3.9335	4.992
	Ig gamma-3 chain C region	P03987		44 kDa	0	0	0	2.4056	0	0	3.9335	2.496
	Phospholipid hydroperoxide glutathione peroxidase	O70325	Gpx4	22 kDa	0	0	0	2.4056	0	0	0	0
	Heat shock 70 kDa protein 1-like	P16627	Hspa1l	71 kDa	0	0	0	14.434	0	0	0	0
	Heat shock 70 kDa protein 4L	P48722	Hspa4l	94 kDa	0	3.1724	0	0	0	0	0	0
	L-lactate dehydrogenase C chain	P00342	Ldhc	36 kDa	0	0	0	2.4056	0	0	0	0
	E3 ubiquitin-protein ligase Rnf220	Q6PDX6	Rnf220	63 kDa	0	0.7931	0	0	0	0	0	0
	Spermidine/spermine N(1)-acetyltransferase-like protein 1	Q9D5N8	Satl1	83 kDa	0	0	0	4.8112	0	0	0	0
	Protein transport protein Sec23A	Q01405	Sec23a	86 kDa	0	0	0	0	0	0	1.9668	0
	Testicular spindle-associated protein SHCBP1L	Q3TTP0	Shcbp1l	71 kDa	0	1.5862	0	0	0	0	0	0
	WD repeat-containing protein 62	Q3U3T8	Wdr62	167 kDa	0	0.7931	0	0	0	0	0	0
	Actin, cytoplasmic 1	P60710	Actb	42 kDa	0	0	3.8562	0.80187	0	0	6.8837	0
	Endoplasmin	P08113	Hsp90b1	92 kDa	0	0.7931	0	0	2.5244	0	0	0
	Ig gamma-2A chain C region secreted form	P01864		37 kDa	0	0	13.497	6.415	0	0	9.8338	14.976
	Elongation factor 1-delta	P57776	Eef1d	31 kDa	0	1.5862	0	0	2.5244	0	0	0
	Target of EGR1 protein 1	Q9D2E2	Toe1	57 kDa	0	0	0.96404	0	0	0	0	1.248
	Tubulin beta-4A chain	Q9D6F9	Tubb4a	50 kDa	0	0	0	1.6037	0	0	1.9668	0
	Glutamine-rich protein 2	QRIC2_MOUSE			0	0	5.7843	8.8206	0	0	6.8837	7.488
	Actin-related protein T2	Q9D9L5	Actrt2	42 kDa	0	0	0	0	0	0	0	0
	Outer dense fiber protein 2	A3KGV1	Odf2	96 kDa	0	0	0	0	0	0	0	0
	Sperm mitochondrial-associated cysteine-rich protein	P15265	Smcp	15 kDa	0	0	0	0	0	0	0	0
	Tudor domain-containing protein 6	P61407	Tdrd6	238 kDa	0	0	0	0	0	0	0	0
