# Supplementary material for: KCTD19 and its associated protein ZFP541 are independently essential for meiosis in male mice
Source: PLoS Genet. 2021 May 7;17(5):e1009412. doi: 10.1371/journal.pgen.1009412 (PMC8104389; doi:10.1371/journal.pgen.1009412)
Supplement: S4 Table — (XLSX) [file pgen.1009412.s009.xlsx]

## Sheet: mating test
	Fig 1I
	male mice	pups/plug														average	SD
	WT	9	9	9	10	5	12	9	11	12	8					8.8	2.41261
	WT	7	9	7	8	9	11	2	9	10	10
	WT	9	8	9	10	12	10	11	2	8	9
	Kctd19del/del	0	0	0	0	0	0	0	0	0	0					0	-
	Kctd19del/del	0	0	0	0	0
	Kctd19del/del	0	0	0	0	0	0	0	0	0	0	0	0	0	0
	Fig 1J
	mating pair (♀x ♂)	pups/litter														average	SD
	Kctd19del/del X Kctd19wt/del	9	10	7	7	5	8	8								7.78947	2.22558
	Kctd19del/del X Kctd19wt/del	10	7	9	5	8	8	7	6	14	4	9	7

## Sheet: testis weight
	Fig 2B and 4K
	male mice	age	body weight (g)	testis weight (g)		Testis/body weight	average	SD
	Kctd19wt/del	12 weeks	28.58	0.1252	0.1262	0.00439818	0.00447927	0.000240147
	Kctd19wt/del	12 weeks	26.71	0.1126	0.116	0.0042793
	Kctd19wt/del	12 weeks	26.21	0.1287	0.1244	0.00482831
	Kctd19wt/del	12 weeks	28.02	0.12709	0.12012	0.00441131
	Kctd19del/del	12 weeks	26.28	0.0317	0.0341	0.0012519	0.00122267	2.53552e-05
	Kctd19del/del	12 weeks	27.35	0.0335	0.0325	0.00120658
	Kctd19del/del	12 weeks	28.3	0.03314	0.03532	0.00120954
	WT	8 weeks	27.93	0.08382	0.0871	0.00305979	0.00319159	9.13994e-05
	WT	8 weeks	26.86	0.08539	0.087	0.00320905
	WT	8 weeks	25.28	0.08167	0.08363	0.00326938
	WT	8 weeks	26.28	0.08193	0.08774	0.00322812
	Kctd19del/del, Tg #1 (HA)	8 weeks	21.74	0.09715	0.10178	0.00457521	0.0047441	0.000157115
	Kctd19del/del, Tg #1 (HA)	8 weeks	21.3	0.10337	0.10477	0.00488592
	Kctd19del/del, Tg #1 (HA)	8 weeks	21.48	0.09929	0.10568	0.00477118

## Sheet: TUNEL staining
	Fig 2E
	male mice	tubule area (cm2)	total tubes	TUNEL + tubules			TUNEL + cells
				stage II-V	stageVI-X	stage XI-I	stage II-V	stageVI-X	stage XI-I
	Kctd19wt/del	3.9	96	12	6	28	87	11	290
	Kctd19wt/del	5.2	120	16	2	32	104	1	656
	Kctd19wt/del	3.9	103	19	2	34	75	6	586
	Kctd19del/del	9.5	126	1	2	9	2	2	31
	Kctd19del/del	7.3	126	7	6	25	16	26	117
	Kctd19del/del	6	61	1	0	10	2	0	40
	Fig 6J
	male mice	GFP + tubule area (cm2)	GFP + total tubes	TUNEL + tubules			TUNEL + cells
				stage II-V	stageVI-X	stage XI-I	stage II-V	stageVI-X	stage XI-I
	Chiemara	4.1	88	19	10	29	94	19	430
	Chiemara	5.3	70	12	7	24	35	13	239
	Chiemara	4.8	78	16	4	27	63	5	148

## Sheet: choromsome spread 
	Fig 3B
	male mice	# of cells					percentage of cells (%)
		meiotic prophase I				anapahse	meiotic prophase I				anapahse
		leptotene	zygotene	pachytene	diplotene		leptotene	zygotene	pachytene	diplotene
	Kctd19wt/del	24	25	90	25	0	12.3994	12.0773	60.5475	14.3317	0.644122
	Kctd19wt/del	35	33	133	34	1
	Kctd19wt/del	18	17	153	30	3
	Kctd19del/del	17	19	78	19	0	11.4	12	60.4	15.4	0.8
	Kctd19del/del	20	18	104	27	2
	Kctd19del/del	20	23	120	31	2
	S3B Fig
	male mice	# of cells					percentage of cells (%)
		meiotic prophase I				anapahse	meiotic prophase I				anapahse
		leptotene	zygotene	pachytene	diplotene		leptotene	zygotene	pachytene	diplotene
	Kctd19wt/del	28	21	129	23	1	10.8033	10.2493	62.7424	15.2355	0.969529
	Kctd19wt/del	21	21	118	35	1
	Kctd19wt/del	29	32	206	52	5
	Kctd19del/del	19	25	93	10	0	15.2216	22.158	58.5742	4.04624	0
	Kctd19del/del	33	51	105	5	0
	Kctd19del/del	27	39	106	6	0
	Fig 7E
	male mice	# of cells					percentage of cells (%)
		meiotic prophase I				anapahse	meiotic prophase I				anapahse
		leptotene	zygotene	pachytene	diplotene		leptotene	zygotene	pachytene	diplotene
	Chiemra	30	33	120	0	0	16.3934	18.0328	65.5738	0	0
